# Supplementary material for: A more practical guide to incorporating health equity domains in implementation determinant frameworks
Source: Implement Sci Commun. 2021 Jun 5;2:61. doi: 10.1186/s43058-021-00146-5 (PMC8178842; doi:10.1186/s43058-021-00146-5)
Supplement: Supplementary file 2 — Additional file 2: Qualitative Codebook of the Three Health Equity Domains from Health Equity Implementation Framework. [file 43058_2021_146_MOESM2_ESM.xlsx]

## Sheet: Codebook
Codebook template based on three health equity domains used in the Health Equity Implementation Framework: Let me know how it worked: eva.woodward2@va.gov or @evawoodwardphd on Twitter.
Citation: as of 11/12/20, manuscript under review: Woodward, E. N., Singh, R. S., Ndebele-Ngwenya, P., Melgar Castillo, A., Dickson, K. S., & Kirchner, J. E. (under review). A More Practical Guide to Incorporating Health Equity Domains in Implementation Determinant Framework. Manuscript submitted for publication to Implementation Science Communications.
Link to original manuscript where domains are presented: https://implementationscience.biomedcentral.com/articles/10.1186/s13012-019-0861-y
ID	Domains to code	Key words / subcategories	Definition	Decision Point	Sample text
A	Clinical Encounter (Patient-Provider Interaction)	provider communication quality, type, and/or length; provider interpersonal behavior (e.g., looking at the computer); linguistic competency; availability and/or quality of interpreter; cultural competency (e.g., microaggression, perceived discrimination, knowledge of cultural group); knowledge and skills conveyed or demonstrated about health problem.	The moment when the patient is exposed to or offered the innovation by a provider or healthcare professional. This is the nature of the interaction between patient and provider. This domain is centered on how the patient and provider choose, adapt, and coordinate the conversation to achieve their shared and personal goals concerning health related matters. The clinical encounter is conceptualized…	Code whether this is perceived by coder or participant in describing description of interaction with a healthcare professional. While piloting this codebook and working with a clinical/operational partner, we synthesized subcodes into clinical encounter case vignettes, piecing together real data from many participants interviewed. We produced a clinical vignette for a positive and a negative clin…	"My doctor did not offer [the innovation] to me--they never tell me much at my appointments, just type in their computers." "[Provider] don’t check and see if your condition has changed and then you have a prescription of medication…if you say, oh, it still hurts, she’s going to increase the medicine. They just write a prescription and you can go."
B	Cultural factors of recipients		Cultural factors of recipients is a broad term to encompass demographic concordance between health care professionals and patients, intrapersonal beliefs relevant to health equity, and skills related to equitable implementation. Recipients are staff, providers, and patients directly involved in and affected by the implementation of the innovation. Subdomains are separated by two different recipie…
B1	Provider and staff culturally relevant factors	identities or demographics (e.g., neighborhood immigrant status); unconscious / implicit bias; explicit bias (e.g., racist beliefs); knowledge of health problem or innovation; attitudes toward health problem or innovation (e.g., beliefs about alcohol misuse); skillsets relate to innovation	In a healthcare setting, providers and staff are the people who administer the intervention. Cultural factors are providers’ objectives and beliefs about a patient, health problem, or innovation, that affects how they behave during the patient-provider interaction. Providers, especially in busy healthcare settings, may be vulnerable to unconscious bias and stereotypes.	These are not general factors that fall under other recipient subdomains, such as demands on time, teamwork, or goals. These are factors that may affect equitable implementation of the innovation for target marginalized groups.	"Most patients with [diagnosis] are African American, poor, and a lot of those patients are not adherent to treatment regimens anyway."
B2	Patient culturally relevant factors	health literacy; health numeracy; preference for receiving innovation or accessing it; medical mistrust; identities or demographics (e.g., neighborhood, immigrant status); socioeconomic status, including household income, net wealth, health insurance status, education level; expectations about therapeutic relationships; biological or genetic conditions	In a healthcare setting, patients are the people (individuals, families, caregivers) who will actually receive the innovation. Cultural factors include demographic factors, beliefs, information, and also biological or genetic conditions related to equitable implementation.	For biological or genetic conditions, code only a) those conditions known to be related to the health problem or innovation or b) groups known to be underrepresented in genomics studies on the health problem or innovation (e.g., people of African ancestry). Also, these are not general factors that fall under other recipient subdomains, such as motivations for treatment.	"We just pray for it to go away, I have not been to a doctor"; "If we could have some of this stuff on TV, or mailed letters, that would help me a lot"
C	Societal Context	Several possible subdomains could be coded, depending on unique societal influences or social determinants relevant to your health problem or innovation or target patient group	Factors outside of the healthcare system, that may impact the healthcare delivery--society at large, macrosystem-level influences, structures of linked institutions (e.g., education, health care, and criminal justice systems) on equitable implementation. The key considerations in this domain are: a) economies, b) physical structures, and c) sociopolitical forces. May include but be broader than s…	You might know before interviews what societal influences are known to impact your innovation and health problem of interest and might code specifically for those. You also might have questions about which societal influences affect equitable implementation and thus, might use exploratory codes under this domain.
C1	Economies	insurance, co-pays, patient incomes, cost of services, health of the national currency; traditional economy (mostly agricultural); command economy (govnerment controls capital); market economy (firms and private interets control capital); mixed economy (command + market); grants; status of funding (e.g., scarce, ending, continuing)	How are goods and services exchanged; in health care, how care is obtained financially or affected by exchange of services. More broadly, the structure of the city, state, or country related to the wealth and resources of people and what is exchanged for healthcare delivery (e.g., insurance). This can be divided into human resources (i.e., labor, management) and nonhuman resources (i.e., land, ca…		"Oh cost is not an issue, the [healthcare system] takes care of that." "Patients get very disheartened when they get a letter stating they are on a waitlist for [innovation] because most of them have public insurance with few other providers who offer [innovation], so they don't have many other options."
C2	Physical Structures	relation to location of health care, rural/urban, transportation needs, actual environment of the point-of-care (e.g., gender neutral restrooms), language spoken or on materials, available structures in one's living environment to use innovation (e.g., senior center, safe walking paths); health care facilities; local businesses (e.g., grocery stores)	The physical environment, or the built environment's, effect on equitable implementation. Physical structures affecting how health care is arranged and how transition between those spaces occurs for health care delivery.		"A lot of families I work with [as a provider] cannot get here regularly because the public transit system isn't set up very easily to get to the hospital, and they cannot walk or bike safely because the main routes to the hospital involve highways."
C3	Sociopolitical forces	policies; political support; laws; local cultural movements (e.g., local elections or media campaigns); social movements (e.g., Black Lives Matter, Deplorables); structural discrimination (e.g., racism, ableism, classism, heterosexism, transphobia)	Policies and procedures, informal or formal, in our national and local governments that systemically inhibit or promote equitable health or equitable implementation.	Code whether this is perceived by the coder or the participant being interviewed. Also, double code sociopolitical forces with recipient cultural factors if participant describes internalized belief that stems from structural discrimination of a particular group or stigma about a certain health problem or innovation	"[Providers] don’t concern themselves with things that are important because they treat you just like I’ve seen in the black community...most people won’t go to the [healthcare system] for medical reasons not because the doctors don’t know what they are doing because they aren’t going to get the service they’ll get at a private practitioner. Well, with the blacks there is a lack of trust because …
D	Other double codes		The other codes are ones that are layered on top of the above codes. So for each code in a subdomain, you want to and if possible, code whether the participant sees that subdomain as a barrier or facilitator.
D1	Recommendations		Specific changes participants would like to see made to improve care related to innovation or implementation strategies		"I'd like those medicines to come in those daily packages, where you take one package per day, rather than the bottle."
D2	Quotable Quotes		Quotes that describe a code or highlight a topic so well that you might use them in publications/presentations
D3	Barrier		Participant perceived this to make it harder to get, to deliver, or to sustain the innovation. This code adds a negative valence to participant experiences.	You might code this even if participant does not readily identify an experience as a barrier, but you see it as a barrier. If you can not decipher whether it's harmful or if it seems neutral, do not use this code.
D4	Facilitator		Participant perceived this to make it easier to get innovation, deliver innovation, or sustain innovation. This code adds a positive valence to participant experiences.	You might code this even if participant does not readily identify an experience as a helpful thing but you see it as a facilitator If you can not decipher whether it's harmful or if it seems neutral, do not use this code.

## Sheet: Sample Coding Rules
	Coding Rules	These are rules we agreed on as a team to denote how we would use the coding software. You can decide on your own with your team.
	1. Start coding a quotation at the beginning of the interviewer's question, including their wrap up statements for the question before. Start at "I."
	2. End coding a quotation at the period following the last sentence of the quotation/topic (do not highlight the space after the period).
	3. The last quotation that is coded in the interview should also include the "leftover bits"/end sentences that are not germane to the scientific question of the study--end at the period, do not highlight the space after the period.

## Sheet: Sample Transcript Log
This is an example of our transcript log we kept to track who was coding and the status of each transcript's coding.
	Interview ID#	Top Coder #1	Top Coder #2	Sub Coder #1	Reviewed Coding Disagreements?	Coded completely?	Notes
1	35	Monica	Eva	Monica
2	75	Monica	Eva	Monica
3	1	Monica	Eva	Monica
4	12	Monica	Eva	Monica
5	121	Monica	Eva	Monica
6	97	Monica	Eva	Krissi
7	111	Krissi, Monica	Eva	Krissi
8	94	Krissi, Monica	Eva	Krissi
9	45	Monica	Eva	Krissi
10	36	Krissi	Eva	Krissi
11	69	Monica	Eva	Krissi
12	76	Monica	Eva	Krissi
13	63	did not transcribe - based on exclusion criteria	-	-		-
